# Supplementary material for: ArVirInd—a database of arboviral antigenic proteins from the Indian subcontinent
Source: PeerJ. 2022 Oct 21;10:e13851. doi: 10.7717/peerj.13851 (PMC9590419; doi:10.7717/peerj.13851)
Supplement: Supplemental Information 2 [file peerj-10-13851-s002.csv]

ARCN (ArVirInd ID)	DBXR (NCBI (ID)
AR-000001	AEL79837
AR-000002	AEL79841
AR-000003	AEL79842
AR-000004	AEL79843
AR-000005	AEL79844
AR-000006	AEL79847
AR-000007	ACC68714
AR-000008	AFN85126
AR-000009	AJW83522
AR-000010	ANA96198
AR-000011	ALD49778
AR-000012	AAA17501
AR-000013	AAM75191
AR-000014	ACV96875
AR-000015	AAM75194
AR-000016	ACV96876
AR-000017	ACV96874
AR-000018	AFN85174
AR-000019	ACC68723
AR-000020	ACV96868
AR-000021	ACV96872
AR-000022	ACC68722
AR-000023	AIS25595
AR-000024	AFN85172
AR-000025	AIS25596
AR-000026	AHB63244
AR-000027	AIS25598
AR-000028	AIS25599
AR-000029	AIS25587
AR-000030	AFZ40099
AR-000031	AFZ40108
AR-000032	AFZ40113
AR-000033	AFI71796
AR-000034	ALC77366
AR-000035	ALC77367
AR-000036	AFZ40089
AR-000037	AFZ40096
AR-000038	AFZ40087
AR-000039	AFZ40090
AR-000040	AFZ40093
AR-000041	AFZ40088
AR-000042	BAC77234
AR-000043	AEA02353
AR-000044	AFZ40097
AR-000045	AFI71489
AR-000046	AJD14767
AR-000047	AHX34897
AR-000048	AFZ40114
AR-000049	AFZ40116
AR-000050	AFZ40115
AR-000051	AFZ40118
AR-000052	AFN54940
AR-000053	AFN54941
AR-000054	AFN54942
AR-000055	AFZ40224
AR-000056	AFZ40223
AR-000057	AHZ44537
AR-000058	AJP08954
AR-000059	AFZ40122
AR-000060	AFZ40120
AR-000061	AFZ40123
AR-000062	AFZ40119
AR-000063	AFZ40121
AR-000064	ACQ44493
AR-000065	AII99332
AR-000066	AFZ40225
AR-000067	AFZ40227
AR-000068	AFZ40226
AR-000069	AFZ40125
AR-000070	AHG23242
AR-000071	AFZ40127
AR-000072	AFZ40126
AR-000073	ACV04798
AR-000074	ADM63678
AR-000075	AAV36569
AR-000076	AML29863
AR-000077	AEX09561
AR-000078	AFZ40128
AR-000079	AFZ40129
AR-000080	AFZ40130
AR-000081	AEV57501
AR-000082	CAA83982
AR-000083	CAA83981
AR-000084	ADC94814
AR-000085	CAA83980
AR-000086	AAB40693
AR-000087	ACR84120
AR-000088	AIJ02321
AR-000089	AIJ02324
AR-000090	AEV57487
AR-000091	AEV57488
AR-000092	AEV57512
AR-000093	AGT29647
AR-000094	AGT29648
AR-000095	AFI70772
AR-000096	AAC29474
AR-000097	ABU94627
AR-000098	ABU94629
AR-000099	ABU94628
AR-000100	AFP33181
AR-000101	AFN70588
AR-000102	AFP33182
AR-000103	AFO64354
AR-000104	ABC40712
AR-000105	AEX56230
AR-000106	AGI16461
AR-000107	ALF46472
AR-000108	ADM88863
AR-000109	ABC40712
AR-000110	AGI16461
AR-000111	ALF46472
AR-000112	ANA96199
AR-000113	AEJ18138
AR-000114	AEJ18140
AR-000115	AFJ05599
AR-000116	ACC68725
AR-000117	ACC68724
AR-000118	AFJ05608
AR-000119	AFJ05606
AR-000120	AFJ05605
AR-000121	AFJ05602
AR-000122	BAC77228
AR-000123	ABF65946
AR-000124	ACC68747
AR-000125	ACC68746
AR-000126	AFJ05612
AR-000127	AFJ05609
AR-000128	AKU48234
AR-000129	ACU31798
AR-000130	ACU31807
AR-000131	BAW03239
AR-000132	AFE84699
AR-000134	ALG00128
AR-000135	AHC72400
AR-000136	AHC72403
AR-000137	AHC72397
AR-000138	AHC72425
AR-000139	AHC72413
AR-000140	AHC72424
AR-000141	AIU40175
AR-000142	AIU39195
AR-000143	ALG00138
AR-000144	AFI71472
AR-000145	ALG00143
AR-000146	AFN85143
AR-000147	QQG34833.1
AR-000302	AEY77534.1
AR-000148	ACN61654
AR-000149	ABF65960
AR-000150	YP_001531168
AR-000151	AAS49486
AR-000152	AAS49480
AR-000153	ABD65877
AR-000154	AHC72408
AR-000156	AHC72409
AR-000157	AHA80987
AR-000158	AHC72406
AR-000159	AIE17400
AR-000160	AHC72431
AR-000161	AHC72427
AR-000162	AHC72426
AR-000163	AHC72430
AR-000164	AHC72432
AR-000165	AEK32179
AR-000166	AEK32178
AR-000167	AIE17473
AR-000168	AIN75463
AR-000169	AKC32653
AR-000170	ACQ44409
AR-000171	ADZ47901
AR-000172	ACS32039
AR-000173	ACS32030
AR-000174	ACQ44381
AR-000175	ACQ44382
AR-000176	ACS32036
AR-000177	AAM51537
AR-000178	AHN50410
AR-000133	MK603942
AR-000155	MK603943
AR-000179	MK603944
AR-000180	MK603945
AR-000181	MK603946
AR-000182	MK603947
AR-000183	MK603948
AR-000184	MK603949
AR-000185	MK603950
AR-000186	MK603951
AR-000187	MK603952
AR-000188	MK603953
AR-000189	MK603954
AR-000190	MK603955
AR-000191	MK603956
AR-000192	MK603957
AR-000193	MK603958
AR-000194	MK603959
AR-000195	MK603960
AR-000196	ACT10817.1
AR-000197	ACT10816.1
AR-000198	QQG34830.1
AR-000199	QQG34829.1
AR-000200	QQG34828.1
AR-000201	MN244916
AR-000202	MN244917
AR-000203	MN244918
AR-000204	MN244919
AR-000205	MN244920
AR-000206	MN244921
AR-000207	MN244922
AR-000208	MN244923
AR-000209	MN244924
AR-000210	MN244925
AR-000211	MN244926
AR-000212	MN244927
AR-000213	MN244928
AR-000214	MN244929
AR-000215	MN244930
AR-000216	MN244931
AR-000217	MN244932
AR-000218	MN244933
AR-000219	MN244934
AR-000220	MN244935
AR-000221	MH594876
AR-000222	MH594877
AR-000223	MH594878
AR-000224	MH594879
AR-000225	MH594880
AR-000226	MH594881
AR-000227	MH594882
AR-000228	MH594883
AR-000229	MH594884
AR-000230	MH594885
AR-000231	MH594886
AR-000232	MH594887
AR-000233	MH594888
AR-000234	MH594889
AR-000235	MH594890
AR-000236	MH594891
AR-000237	MH594892
AR-000238	MH594893
AR-000239	MH594894
AR-000240	MH594895
AR-000241	MH594896
AR-000242	MH594897
AR-000243	NC_020805
AR-000244	GU212858
AR-000245	GU212857
AR-000246	GU212856
AR-000247	LC312196
AR-000248	LC312197
AR-000249	MG894765
AR-000250	MG894903
AR-000251	MG737893
AR-000252	MG737894
AR-000253	AB194883
AR-000254	MG737899
AR-000255	MG840627
AR-000256	MG840628
AR-000257	KY495803
AR-000258	KY427080
AR-000259	KT825049
AR-000260	KT825030
AR-000261	AOQ25731
AR-000262	AOQ25730
AR-000263	AOQ25729
AR-000264	AOQ25682
AR-000265	AOQ25681
AR-000266	QQG34831.1
AR-000267	AAM75192
AR-000268	QQG34832.1
AR-000269	ANC57636
AR-000270	ASV49447
AR-000271	ASV49432
AR-000272	AOQ25751
AR-000273	AOQ25732
AR-000274	ASK84898.1
AR-000275	ATB17676.1
AR-000276	ATB17675.1
AR-000277	ATB17674.1
AR-000278	AAU81939.1
AR-000279	YP_007641380.1
AR-000280	ADO51773.1
AR-000281	ADO63668.1
AR-000282	ADO63658.1
AR-000283	ADO63663.1
AR-000284	YP_007641377.1
AR-000285	ADO51770.1
AR-000286	ADO63665.1
AR-000287	ADO63655.1
AR-000288	ADO63660.1
AR-000289	AAU81954.1
AR-000290	AAU81952.1
AR-000291	AAU81950.1
AR-000292	AAU81948.1
AR-000293	AAU81946.1
AR-000294	AAU81944.1
AR-000295	AAU81942.1
AR-000296	AAU81940.1
AR-000297	QWA20145.1
AR-000298	QQG34837.1
AR-000299	QQG34836.1
AR-000300	QQG34835.1
AR-000301	QQG34834.1
AR-000303	AEY77533.1
AR-000304	AEY77532.1
AR-000305	ADV31293.1
AR-000306	AWL54283.1
AR-000307	AWL54282.1
AR-000308	AWL54281.1
AR-000309	AWL54280.1
AR-000310	ADW19894.1
AR-000311	ADW19893.1
AR-000312	ADW19892.1
AR-000313	ADW19891.1
AR-000314	ADW19890.1
AR-000315	AGU99221.1
AR-000316	AGU99220.1
AR-000317	AGU99219.1
AR-000318	AGU99218.1
AR-000319	AGU99217.1
AR-000320	AGU99216.1
AR-000321	AGV31015.1
AR-000322	AGV31014.1
AR-000323	AGV31013.1
AR-000324	AGV31012.1
AR-000325	AGV31011.1
AR-000326	AGV31010.1
AR-000327	AWH12309.1
AR-000328	AWH12308.1
AR-000329	AWH12307.1
AR-000330	AWH12306.1
AR-000331	AWH12305.1
AR-000332	AWH12304.1
AR-000333	AWH12303.1
AR-000334	AWH12302.1
AR-000335	AWH12301.1
AR-000336	AWH12300.1
AR-000337	AWH12299.1
AR-000338	AWH12298.1
AR-000339	AWH12297.1
AR-000340	AWH12296.1
AR-000341	AWH12295.1
AR-000342	AWH12294.1
AR-000343	AWH12293.1
AR-000344	AWH12292.1
AR-000345	AWH12291.1
AR-000346	AWH12290.1
AR-000347	AWH12289.1
AR-000407	QTH36735.1
AR-000348	ASV49439.1
AR-000349	ASV49438.1
AR-000352	AXL67432.1
AR-000351	AYP74505.1
AR-000350	AOQ25728.1
AR-000358	AMZ00438.1
AR-000359	ADM88864.1
AR-000360	ABY83187.1
AR-000361	AFO64354.1
AR-000362	QKI87733.1
AR-000363	QKI87732.1
AR-000364	QKI87731.1
AR-000365	QKI87730.1
AR-000366	QKI87729.1
AR-000367	QKI87728.1
AR-000368	QKI87727.1
AR-000369	QKI87726.1
AR-000370	QKI87725.1
AR-000371	QKI87724.1
AR-000353	AXL67402.1
AR-000354	BAW03239.1
AR-000355	BBI37501.1
AR-000356	BBI37500.1
AR-000357	QDZ58864.1
AR-000372	QDZ58864.1
AR-000373	QCZ25049.1
AR-000374	QCZ25049.1
AR-000375	UJO73339.1
AR-000376	UJO73339.1
AR-000377	QHD44385.1
AR-000378	BAJ22274.1
AR-000379	AYP74440.1
AR-000380	AYP74421.1
AR-000381	AXL67662.1
AR-000382	AXL67594.1
AR-000383	AXL67581.1
AR-000384	AYP74752.1
AR-000385	AYP74739.1
AR-000386	AYP74734.1
AR-000387	QHN73780.1
AR-000388	QDG00727.1
AR-000389	QDG00727.1
AR-000390	QDG00704.1
AR-000391	QDG00704.1
AR-000392	QDG00703.1
AR-000393	QDG00703.1
AR-000394	AYP74895.1
AR-000395	AYP74895.1
AR-000396	AYP74892.1
AR-000397	AXL67873.1
AR-000398	AWX90875.1
AR-000399	AWX90875.1
AR-000400	AWX90873.1
AR-000401	QBB20113.1
AR-000402	QBB20112.1
AR-000403	QBA57538.1
AR-000404	QBA57538.1
AR-000405	QBA57534.1
AR-000406	QBA57534.1
AR-000408	QTH36735.1
